# Supplementary material for: Transition to Pediatric Practice: A Residency Elective Experience to Prepare Senior Pediatric Residents for General Pediatric Primary Care
Source: MedEdPORTAL. 2016 Nov 22;12:10506. doi: 10.15766/mep_2374-8265.10506 (PMC6440492; doi:10.15766/mep_2374-8265.10506)
Supplement: Supplementary file 1 — A. Transition to Pediatric Practice Curriculum Selective Options.docx B. Sample Individualized Learning Plan for Transition to Practice.docx C. Sample Transition to Practice Schedule.docx D. Coding for Pediatrics Presentation.ppt E. RBRVS Presentation.pdf [file mep-12-10506-s001.zip]

Archive with 6 entries (6 files):
- _Educational Summary Report_10506.pdf
- A. Transition to Pediatric Practice Curriculum Selective Options.docx
- B. Sample Individualized Learning Plan for Transition to Practice.docx
- C. Sample Transition to Practice Schedule.docx
- D. Coding for Pediatrics Presentation.ppt
- E. RBRVS Presentation.pdf
